# Supplementary material for: Acoustic and perceptual impact of face masks on speech: A scoping review
Source: PLoS One. 2023 Aug 25;18(8):e0285009. doi: 10.1371/journal.pone.0285009 (PMC10456191; doi:10.1371/journal.pone.0285009)
Supplement: S1 Data — (XLSX) [file pone.0285009.s002.xlsx]

## Sheet: Acoustic-Perceptual-FOR-PUBLICA
		Methods details					Acoustic outcomes							Perceptual outcomes						Other important outcomes	Other information
Citation	Category	Year published	Number & type of face masks	Speaker/speech source details	Listener details	Speech Stimuli/Conditions	Acoustic attenuation, RMS, overall intensity	Other main acoustic outcomes	Acoustic: Attenuation	Acoustic: Vocal intensity	Acoustic: Voice quality	Acoustic: Segmental	Acoustic: Other	Perceptual outcomes	Perceptual: Visual information included	Perceptual: Compared noise conditions	Perceptual: Participants with hearing loss	Perceptual: face shield	Perceptual: transparent mask	Other important results	Additional notes
Caniato et al., 2021	Acoustic	2021	n = 11: Surgical mask, Surgical mask + stiff transparent insertion, Surgical mask + flexible transparent insertion + community mask + no filter, community mask + filter, Hand-made mask (kid size), FFP2 safety mask, NCN MR2, face shield, face shield + sm, face shield + community mask (with paper filter)	Sound source: omnidirectional loudspeaker (with mask attachments) positioned to mimic classroom teacher position No human speakers	NA	- logarithmic sine sweep delivered via a dodecahedral loudspeaker positioned at the "teacher's desk", analyzed in frequency bins - 2 room configurations: high & low reverberation - 6 receiver microphone positions 12 mask conditions STI was used	Sound propagation effects (reverberation time, clarity, speech transmission index) measured in Just Noticable Differences (JNDs) - negative effect of masks on sound propagation: up to 2 JNDs in all positions, with range from 1 JND to 5 JNDs, greater differences for male voices, and greater differences for low reverberant setting. Worst masks include face shield + surgical mask combo and 2-layer c…	Sound propogation discussed in terms of speech transmission index, reverberation time, acoustic clarity, and acoustic camera analyses (see acoustic attenuation results)	1	0	0	0	1	NA	NA	NA	NA	NA	NA	NA	NA
Abbasi et al., 2021	Acoustic	2021	n= 3: niqab, helmet, mask (unspecified)	n= 10 (5f, 5m, range = 20-35)	NA	2 monosylabic words /mel/ and /ma:l/ in CVC context. each word was repeated three times. total data set consists of 240 tokens (10 speakers x 2 words x 3 reps x 4 mask conditions. Instruxted to read @ normal speed.	NA	Vowel formants: helmet, mask, niqab have significant effect on acoustic properties of vowels, F1 and F2 of /e/ but not the duration of /e/. /a:/ mask and niqab don have sig. effect on F1, F2, duration but helmet has sig effect on F2 and duration. Direction of effects not specified.	0	0	0	1	0	NA	NA	NA	NA	NA	NA	NA	NA
Atcherson et al., 2017	Acoustic + Perceptual	2017	n=2: surgical mask and transparent "see through" prototype surgical mask	n= 1 (1m: age NA)	n= 30 ( age range: 19-74, mean: 44.4) NH ( 5f, 5m: 19-64, mean: 28.5) MOD (2f,8m: 30-74, 49.6) SEV (4f, 6m: 22-68, 48.7)	Listening conditions: NH (normal hearing) , MOD (moderate HL), SEV (severe to profound hearing loss) Stimuli used was connected speech test (CST) multitalker babble was used with CST stimuli all participants listened to CST stimuli in 5 conditions in random order Condition 1: no mask, auditory only (NMA) Condition 2: No mask, audiovisual (NMAV) Condition 3: Transparent mask auditory only (TMA) Co…	RMS score for NMA condition (M = -21.91) was sig. higher than PMA (M= -22.02), TMA (M= -23.64) and TMAV ( M= -24.06). RMA for NMAV (M= -21.90) was similar to NMA RMS for TMA and TMAV were not sig. different. overall, wearing mask affects transfer or speech information by reducing RMS values of stimuli. RMS was higher with no mask than when mask was worn. Transparent face mask had lowest RMS score.	NA	1	0	0	0	0	participants in the no hearing loss group did better than the severe. not much difference between NH and MOD group in NMA, NMAV and TMAV conditions. suggests visual cues did not have impact on speech perception performance NH: no difference across mask conditions MOD: better in NMAVV compared to PMA and TMA - better in TMAV then PMA or TMA, visual cues helped SEV: sig better in conditions where v…	1	0	1	0	1	NA	NA
Atcherson et al.,2020	Acoustic	2020	n=12; standard surgical mask, KN95 mask, N95 mask (vented), prototype FaceView transparent mask, Safe ‘N’ Clear transparent surgical mask, and handmade transparent cloth mask All masks tested in mask-only and with combination of face shield	fabricated loud speaker mannequin head	NA	white noise	Without shield, All masks associated with attenuation of maximum sound pressure level compared to no mask (range of attenuation: 5 dB for surgical mask to 21.2 dB for transparent cloth mask) Adding a face shield shield led to greater attenuation for all masks (range of additional attenuation compared to just mask: 8 for transparent cloth mask to 20.5 dB for KN95 mask) Mask + shield associated wit…	NA	1	0	0	0	0	NA	NA	NA	NA	NA	NA	NA	NA
Atcherson et al.,2021	Acoustic	2021	n= 15: 7 non transparent, 8 transparent, + 12 combination non-transparent and face shield	Custom mouth simulator using styrofoam head + midrange loudspeaker	NA	Speech Conditions: 2 distances (3 ft, 6 ft) + rotation in 15 degree increments Speech stimuli: 10 seconds of 65 dB white noise	Acoustic attenuation at 6 ft: Overall: minimal attenuation below 1kHz for most masks Greater attenuation at higher frequencies, variability across masks Greater attenuation for 6 ft than 3 ft for all mask conditions (~4 dB for non-transparent and ~5 dB for transparent). Compared to no mask, little to no *additional* attenuation at 6ft compared to 3ft (i.e., compared to no mask, masks that attenua…	NA	1	0	0	0	0	NA	NA	NA	NA	NA	NA	NA	NA
Bandaru et al., 2020	Perceptual	2020	n= 1: n95 + face shield	n=1	n= 20 (10f, 10m; age range = 23-54; mean= 40)	Speech audiometry: 50 spondee words (speech reception) + 20 monosyllabic phonetically balanced words (speech discrimination)	NA	NA	NA	NA	NA	NA	NA	speech reception threshold increased from 5 to 40 dB (no mask) to 15 to 50 dB (PPE) SRT increased by mean 12.4 dB when listening to speech produced in mask condition (no mask: 20.375 dB; mask: 32.75 dB) Speech discrimination score decreased by mean 7% in mask condition (no mask: 100%; mask: 93.2%)	0	0	0	1	0	no difference in age or gender	NA
Bottalico et al., 2020	Perceptual	2020	n=3: fabric, sm, n95	Head and Torso stimulator with mouth stimulator used to play pre-recorded CNC word lists from 1 male talker	n=40 (32f, 8m)	first eight lists of the consonant-nucleus-consonant (CNC) word test from commercially available recordings	NA	NA	NA	NA	NA	NA	NA	fabric mask (m1): recognizing words was 57% less likely than in than control conditions surgical mask: 46% less likely to recognize words than in control condition N95: 47% less likely to recognize words than in control condition probability of experinceing greater listening effort for all masks compared to control from greatest to lowest, N95 (63%), fabric mask (61%), and surgical mask (59%). LE…	0	1	0	0	0	recognizing a word in room 1 (short reverberation time) was 50% higher than in room 2 (long reverbation time) average across all mask conditions: 34% in room 1 and 21% in room 2 greater listener effort (LE) in room 2 compared to room 1 (75%)	NA
Cavallaro et al., 2021	Acoustic	2021	n= 1: surgical mask (SM)	n= 50: (20 m and 30f, mean = 47, range = 26-69)	NA	mask conditions: NSM (no surgical mask = control), surgical mask (SM) sustained /a/, for Maximum phonation time (MPT), no variation in intesity and freq + intensity was at conversational level	NA	Voice quality-related outcomes: when p =0.05 no sig. difference at median (Mean SM = 187.36; SD SM = 52.36; Mean NSM = 189.38; SD NSM = 55.52; p = 0.8523), or mean pitch (Mean SM = 183.52; SD SM = 51.13; Mean NSM = 185.52; SD NSM = 55.12; p = 0.8513) between surgical mask and control no significant differences between mask conditions for jitter and shimmer (jitter local Mean SM = 0.327; SD SM = 0…	0	0	1	0	0	NA	NA	NA	NA	NA	NA	NA	NA
Cohn et al., 2021	Perceptual	2021	n=1: fabric mask	n=2 (1m, 1f)	n= 63 (gender = NA:mean = 20, age range = 18-25)	3 speaking conditions: casual, clear, positive-emotional speech stimuli: Speech Perception in Noise test sentences (n=156 low predictability sentences), mixed with multitalker noise at -6 dB SNR, presented at 60 dB	NA	NA	NA	NA	NA	NA	NA	No overall effect of face mask condition. Effect of and interaction with speech styles: No interaction between mask and condition for casual speech (no effect of mask). Higher overall accuracy for clear speech, and higher clear speech with masks than without masks. Opposite was seen for emotional speech. Lower accuracy for emotional speech overall. Within emotional speech, higher accuracy without…	0	0	0	0	0	effect of speech style over mask	Included descriptive statistics of acoustic measures; not included here
Corey et al., 2020	Acoustic	2020	n= 9 medical (Polypropylene surgical, N95, KN95), cloth (6 versions), transparent (3 versions, including face shield)	1 human speaker (age/gender NA); 1 sound-generating loudspeaker	NA	Speech stimuli: 30 seconds of read speech ("who attempted to use a consistent speech level for each recording").	face masks attenuate high freq sounds in front of talker; strongest attenuation above 4khz; of all 9 masks, surgical masks had best performance (least attenuation), followed by 100% cotton masks. Shields & masks with windows perform worst. Shield amplifies sound behind talker. Lapel microphones able to pick up sound realtively undistorted from speech produced with masks	NA	1	0	0	0	0	NA	NA	NA	NA	NA	NA	NA	NA
Fecher et al., 2011	Acoustic	2011	n=7: tape, surgical mask, helmet, hoodie, balaclava, niqab, rubber mask	n= 6; (3m, 3f, 21-36, British English)	NA	read 64 CVC words embedded in carrier phrase "he said <stimulus>" while wearing one of the masks.	NA (reported on fricative outcomes)	Fricatives: The intensity measures for balaclava, hoodie, surgical mask, niqab was higher than control. This could be due to the speaker compensating for decreased loudness by talking louder which may have overidden the damping effect. The helmet, rubber mask and tape absorb the sound energy more than others. facial covering lower the centre of gravity for f and th but not for s and sh. May be be…	0	0	0	1	0	NA	NA	NA	NA	NA	NA	NA	NA
Fecher et al., 2011	Acoustic	2011	n=7: tape, surgical mask, helmet, hoodie, balaclava, niqab, rubber mask	n=10; (5m,5f, 21-36)	NA	read 64 CVC words embedded in carrier phrase "he said <stimulus>" while wearing one of the masks. 64 CVC read 9 times. 18 English consonants He said <stimulus>. 18 English consonants, /p t k b d ɡ f s ʃ θ v z ʒ ð m n ŋ h/ occured 2 times in onset and coda positions	NA (reported on fricative outcomes)	Fricatives: m1 distinguishes between "s" and "sh". there was a higher m1 for the tape condition which could be attributed to absence of lip rounding. m1 is lower for the non-sibilants, in tape, helmet and rubber mask conditions. m3 and m4 increased compared to control in most face mask conditions but this depended on the material of the mask and greatest increased was in rubber mask, helmet and t…	0	0	0	1	0	NA	NA	NA	NA	NA	NA	NA	NA
Fecher et al., 2013	Perceptual	2013	n=8: a balaclava with a mouth hole, a balaclava without a mouth hole, a motorcycle helmet, a hooded sweatshirt (hoodie) and scarf combination, a niqāb, a rubber mask, a surgical mask, and a piece of tape across the talker’s mouth.	n= 10 (mean = 27)	EX 1:n=44 (26f, 18m, mean= 20) Experiment 2: n=43 (35f, 8m, mean= 20)	Stimuli: /C1ɑ:C2/ nonsense syllables in the carrier sentence "He said <syllable>." (same stimuli for both) ex 1: audio only and audiovisual. ex2: same stimuli was used for experiment 2 but they added background noise to the stimuli.	NA	NA	NA	NA	NA	NA	NA	In quiet (experiment 1): Effect of tape over mouth, but not other facewear conditions, was associated with worse consonant id accuracy "weak but significant effect of modality on consonant id" - audio-visual > audio only - main effects of modality, facewear, consonant, and 3-way interactions: this was driven by the tape facewear condition and not the other facewear conditions separate ANOVAs run …	1	1	0	0	0	NA	NA
Fiorella et al., 2021	Acoustic	2021	n=1: surgical mask	n= 60 (24m, 36f, 26-69, mean age= 47)	NA	voice a vocal sample of a sustained /a/, at a conversational voice intensity for the Maximum Phonation Time (MPT), middle three seconds selected	65% of participants had a decreased vocal intensity. most showed a decrease ranging from -2 < dB< -1, avg = - 3.03db. avg increase was 2.25 dB no statistically significant differences in vocal intensity	no statistically significant differences in all vocal parameters(Maximum Phonation Time (MPT), Median Pitch, Mean Pitch, Minimum Pitch and Maximum Pitch Values)	0	1	1	0	0	NA	NA	NA	NA	NA	NA	NA	NA
Giovanelli et al.,2021	Perceptual	2021	n=1: surgical mask	n=2 (2m) distractors n= 4 (4f) 2 males were the target	n= 36 (6m, 30f, mean = 26, age range = 19-40)	speech conditions: (1) invisible and only name showing (auditory only condition), (2) face mask condition, (3) no face masks, Audiovisual	NA	NA	NA	NA	NA	NA	NA	higher accuracy, higher listener confidence, and lower listener effort, and better cognitive monitoring when 1) full face seen compared to face with mask and 2) when more distracting talkers present (3 vs 1) comparable accuracy, listener confidence, and listener effort for face with mask and name-only conditions.	1	0	0	0	0	NA	NA
Giuliani et al.,2020	Acoustic	2020	n=4: a procedure mask, a procedure mask with face shield, a cloth mask, and an N95 respirator.	KEMAR mannequin with microphones in the ear canal	NA	standard recorded speech passage played through loud speaker at 3 feet and 6 feet	all masks acted like low pass filter, intensity at high frequency sounds was reduced. procedure mask had least reduction at high frequency (3-4 dB beyond 1500 Hz)	wearing a thin mask at 3 feet is like wearing no mask at 6 ft at both distances, n95 and cloth mask reduced intensity 3-10 dB for freq higher than 1000 added a face shield on top of paper mask reduces intensity by 6- 10 dB higher than 1000 Hz	1	0	0	0	0	NA	NA	NA	NA	NA	NA	NA	NA
Hampton et al., 2020	Perceptual	2020	n=1: fit-tested FFP3 mask and head visor	n=1	n=5 (3m, 2f, median = 39, age range = 29-49)	1) no PPE, normal volume, 2) PPE, normal volume, 3) PPE, raised volume 3 speech conditions x 4 background noise levels chosen to reflect noise levels in 4 areas of the hospital (45 dB, 55 dB, 65 dB, 70 dB) speech stimuli: The Bamford-Kowal-Bench sentences	NA	NA	NA	NA	NA	NA	NA	No effect of PPE on accuracy in "office" or "emergency dept" settings (45, 55 dB background noise), trend for effect in "intensive therapy unit" (65 dB), and lower accuracy in "operating theatre" (70 dB) In highest noise levels, lower accuracy when PPE worn (median score 58 vs. 92 without); significant increase in accuracy when speaker raised their voice (86). No significant difference between no…	0	1	0	1	0	NA	NA
Koh & Khoo, 2020	Acoustic	2020	n=3: surgical mask, N95 mask (3M 1860) and PAPR (Bullard EVA PAPR) over an N95 mask,	a foam head with a hollowed-out cavity holding a microspeaker	NA	Pure tones at 4 frequencies: 130.8, 261.7, 523, 1047 Hz presented at "maximum volume" (60 - 85 dB)	compared with control, all face masks decreased in volume. PAPR had the most attenuation and sm had the least. not including sm, the differences between the other two PPE, and control were significant at all tested frequencies.	NA	1	0	0	0	0	NA	NA	NA	NA	NA	NA	NA	Letter to the editor
Llamas et al., 2009	Acoustic + Perceptual	2009	Perceptual experiment: no mask, surgical mask, niqab, baclava Acoustic experiment: surgical mask, baclava, niqab, hankerchief, scarf, sleece materials, nylon stockings, loudspeaker cover fabric	n=2 (1 m, 1f; age 23 & 25) scottish english	n=13 (10 f, 3 m, age range 18-37); 3 ESL; "familiar with Scottish English"	1) intelligibility experiment: carrier phrase: "say X again"; 40 target monosyllabic CVC words (range of consonant coda/onset; 4 vowels); 2) acoustic transmission loss experiment: "replaying a pseudo-random sequence of pulses via the loudspeaker" while a panel with each fabric of interest is placed between. Additionally, added a "human body" standing between loudspeaker and mic	Sm had more transmission loss. Greatest difference for surgical mask between 2.5 - 12.5 khz and 14 - 24khz Other fabrics tested had no difference between the control condition and other seven fabrics. conclusion that anecdotal difficulties in speech understanding with a niqab are likely to do other factors and not the fabric itself; "spectrographic comparison by eye --> vwl formants and fric enee…	NA	1	0	0	0	0	intelligibility: <2% consonant perception errors. Most common errors: confusion of stops with fricatives, esp /t/-/theta/, place of artic of stops, voicing of stops, place of artic of frics, esp /f/-/theta/, place of artic of nasals, esp /n/-/ng/; more errors for female talker (115 errors vs 50 for male); more misperceptions in audio-only than audio-visual for both m and f speakers surgical mask:…	1	1	0	0	0	NA	Qualitative reports on acoustic characteristics of consonants as well (not tagged here)
Magee et al., 2020	Acoustic + Perceptual	2020	n=3: surgical mask, N95, cloth mask	n= 7 (4m, 3f, range 21-39, mean =28.1 plus/minus 6 years) n= 4 completed speech battery n=5 assessed using Assessment of intelligibility of Dysarthria Speech (ASSIDS)	n= 5 (1m, 4f, 37.5 +- 9 years)	speech battery (sustaining open vowel /a/ for 6 sec x 10, reading grandfather passage x5) under four mask conditions Assessment of intelligibility of Dysarthria Speech (ASSIDS) x 4 conditions	Power distribution: freq greater than 3kHz for n95 mask and above 5 kHz in sm and cloth No overall effect of masks on vocal intensity measures	Timing (pause length and percentage) and spectral tilt: No changes in mean or variability of pause time; increase in percentage of pauses with N95 and fabric mask. Cepstral and harmonics to nose ratio: unchanged Overall, face masks change speech signal but some specific acoustic features not affected	1	1	1	0	1	Word and Sentence intelligibility: no differences Accuracy of words and sentence translated: affected by all maks	0	0	0	0	0	NA	NA
Maryn et al., 2021	Acoustic	2021	n= 3: disposable surgical mask (C2), with FFP2 mask (C3), and with transparent plastic mask (C4)	n= 50 (21m, 29f range=10-77, mean =44.9)	NA	sustained vowel (middle 3 seconds), 2 phonetically balanced sentences	Surgical mask: dampening of energy in 2 - 7 & 10KhZ bands FFP2 mask: intensity, mean energy in 2 - 7 & 10 kHz bands Transparent mask: intensity, mean energy in 1 - 8 kHz bands	All masks associated with decrease in CPPS, increase in AVQI, increase in skewness & kurtosis. Individual masks had additional effects on some measures. No effect of any of the masks on f0, jitter, bandwidth F1, COG or COGsd, and high frequency (9 kHz). Statistically significant effect of masks: Surgical mask: CPPS, AVQI, skewness, kurtosis, mean energy in 2 - 7 & 10kHz frequency bands FFP2 mask:…	1	1	1	1	0	NA	NA	NA	NA	NA	NA	Transparent mask had overall most and largest effects and was significantly different from the other masks for most measures. Surgical mask overall had fewest and smallest effects.	NA
Mendel et al., 2008	Acoustic + Perceptual	2008	n=1: surgical mask	n=1 (1m, 48 years old)	n= 30 (15 NH, 15 HL) HL: mean = 58, age range 23 - 75 NH: mean = 28, age range 22 - 54	8 sentence lists from Connected Speech Test per mask condition. Recordings presented in quiet and mixed with prerecorded dental drill noise	The total RMS power: w/o surgical mask = 239.52 dB SPL, with the surgical mask = 239.31 dB SPL	NA	1	0	0	0	0	Overall: masks did NOT have detrimental impact on speech understanding. Unexpected higher accuracy WITH mask compared to without, for both NH and HL groups. Very small (1-2%) but statistically significant differences for both groups. Main effects of group, condition, mask; no interactions	0	1	0	0	0	NA	Of hearing loss participants: 7 wore hearing aid(s), 8 were unaided RMS reported to ensure stimuli were similar, not to evaluate effects of masks
Muzzi et al., 2021	Acoustic + Perceptual	2021	n= 6: surgical mask, FFP2 mask, FFP2 ventilated mask, FFP3 mask, FFP3 ventilated, face shield	loudspeaker covered w/ masks used to play prerecorded sentences	n= 10	Stimuli: 100 spondaic words extracted from standard Italian speech audiometry material presented at 70 dB Speech Conditions: 12 conditions: (1) uncovered loudspeaker (control), (2) surgical mask, (3) face shield, (4) surgical mask + face shield, (5) FFP2 mask, (6) FFP2 mask + face shield, (7) FFP2 ventilated mask, (8) FFP2 ventilated mask + surgical mask, (9) FFP2 ventilated mask + face shield, (…	Little attenuation in 160 Hz - 1kHz range 12.5 - 2kHz range: up to 9.7 dB attenuation for FFP2-ventilated+shield 2.5 - 4kHz range: up to 18.3 dB attenuation and 5 - 8kHz range: up to 16.8 dB attenuation (FFP3-vent+shield)	NA	1	0	0	0	0	speech recognition: NH = 23.3% @ 70 dB SPL (sm), 49% @ 60 dB (face shield), 38% @65 dB (sm + face shield), 23.3% @70 dB (FFP2), 60.5% @65 db (FFP2 + face shield), 44% @60 dB (FFP2 ventilated mask), 51.3% at 65 dB (FFP2 ventilated mask + surgical mask), 64.0% @ 60 dB SPL (FFP2 ventilated mask + face shield), 40.7% @ 60 dB SPL ( FFP3 ventilated mask), 44.0% @ 60 dB SPL ( FFP3 ventilated mask + surg…	0	1	0	1	0		FFP2, FFP3: similar to N95
Nguyen et al., 2021	Acoustic	2021	n=2: surgical mask, KN95	n=16: (12f 4m, mean =43, age range= 24-61)		in habitual voice: (1) three reps of the sustained vowel /a/ for at least 10 s 2) CAPE-V phrases, (3) Rainbpw passages x 3 mask conditions (no mask, sm, kn95)	wearing a mask affected mean spectral levels in the 1-8 kHz region compared with the non-mask condition, the KN95 mask attenuated the spectral levels in the 1–8 kHz region by 5.2 dB while the surgical mask attenuated the spectral levels in this region by 2.0 dB.	Mean spectral levels at low and high freq: 0- 1kHz: did not change across conditions. No sig main effects 1 – 8 kHz: no effect on vowels. For RP23 face mask affected mean spectral levels, sig. main effect. Kn95 attenuated by 5.2 dB and surgical mask by 2.0 dB. Low/high spectral ratio (LH100): for sustained vowel, no sig main effect. Sig main effect for rp23. Rp23 for no mask was 23 db, surgical m…	1	1	1	0	0	NA	NA	NA	NA	NA	NA	NA	NA
Nguyen et al., 2021	Perceptual	2021	n=3: N95, HFE respirator, PAPR respirator	n= 2 (authors)	n=12 (8f, 4m, mean= 31.2) surgical residents in Otolaryngology-Head and Neck Surgery	stimuli: Modified Rhyme Test speech recog task while participants peformed suturing task in operating room (normal background noise for operating room)	NA	NA	NA	NA	NA	NA	NA	using in ear device increase SI and decreased LE	0	0	0	0	0	use of in-ear listening device can aid in overcoming perceptual challenges of masks	NA
Palmiero et al.,2016	Acoustic	2016	n= 3: protective facemasks [PF], N95 filtering facepiece respirators [N95 FFR], and elastomeric half-mask air-purifying respirators [EAPR]	KEMAR HATS (loud speaker)	NA	25 speech transmission index (STI) measurements per sample (5 measurements × 5 background ranges) for a total of 75 STI measurements (25 measurements × 3 samples) per model.	NA	Compared to no mask, PPE were associated with reductions in STI: - Protective face mask: 3 - 4% (Kimberly Clark 49214 and 3M 1818); smallest effect of all PPE studied - N95 FFR: 13 - 17% (3M 1870 and 3M 1860). - EAPR’s (otherwise excluded from this review): 42 - 45% (Scott Xcel, North 5500); largest effect	0	0	0	0	1	NA	NA	NA	NA	NA	NA	NA	NA
Pörschmann et al.,2020	Acoustic	2020	n=6: medical mask, KN95 respirator, dust respirator, microfibre scarf, single layer cotton mask, 2-layer cotton mask	dummy head + mouth simulator	NA	stimuli: excitation signal: emphasized sine sweep 7 mask conditions, control + 6 masks	Greatest impact of respirator masks (KN95 and dust mask) on directivity. Greatest high frequency transmission loss from respirator masks; greatest low frequency transmission loss from double layer cotton mask. All masks demonstrate transmission loss above 2kHz Frontal transmission loss: low and flat up to 2 kHz. Sharp increase for respirator masks above 2 kHz with 15 dB peaks between 3 kHz and 5 …	Directionality: Directivity in vertical and horizontal planes (measured in third-octave bands): little difference observed for frequency bands < 500 Hz; up to 1.25 kHz, < 1dB differences in directivities between masks; greater differences at lower frequencies for double-layer cotton mask; larger overall differences for respirator masks above 1.25 kHz (and greatest difference at 3.15 kHz) Directiv…	1	0	0	0	0	NA	NA	NA	NA	NA	NA	NA	NA
Randazzo et al.,2020	Acoustic + Perceptual	2020	n=3: surgical mask, cloth mask, and N95 respirator	n=4 (2m, 2f)	n= 41: (17f 24, mean= 30.87)	stimuli: 30 semantically unpredictable sentences + multitalker babble noise @ -5 dB SNR 4 mask conditions: no mask, surgical, cloth, n95	Greatest amount of attenuation from N95, some attenuation from all 3 masks compared to no mask. N95: peak attenuation of ~10 dB at 800 Hz and 2 kHz - 3 kHz	NA	1	0	0	0	0	Greater accuracy for no mask compared to all 3 mask conditions, with greatest detriment from N95. Surgical and cloth mask < N95, but did not differ from each other No mask: 79.1%; surgical: 69.8%; cloth: 70.8%, N95: 63.2% No interaction between condition, speaker Non-responses (rather than phonetic approximations): greater for N95 compared to surgical, cloth (which did not differ from each other)…	0	0	0	0	0	NA
Radonovich et al.,2010	Perceptual	2010	n= 8; 5 half-mask FFP of different styles (2 overlaid with surgical mask), 1 surgical mask, 1 half-mask elastomeric, 1 hooded powered air purifying respirator	n= 16 (5f, 9m, mean= 47.4, range= 25-66) all nurses, 5-10 particpants for each condition, several participants did multiple conditions Talkers also participated as listeners	n= 16 (5f, 9m, mean= 47.4, range= 25-66) Talkers also participated as listeners	stimuli: word identification from Modfied Rhyme Task; word identified from list of 6; 50 total word lists with 1 correct & 5 distractors	NA	NA	NA	NA	NA	NA	NA	Elastomeric respirators lead to worse intelligibility than other options, followed by N95 w/ valve + surgical mask overlaid. Range of change in intell compared to no mask was 15 TO 17%. No differences between surgical, 2 of 3 N95s. Lowest intelligibility for elastomeric respirator compared to the average of the other 7 (72% vs 85%) Cup-shaped N95 w/ exhalation valve + surgical mask overlaid had l…	0	0	0	0	0	NA	use of additional respirators than those of interest in review
Rudge et al., 2020	Perceptual	2020	n=4: cloth mask, windowed cloth mask, fully transparent ClearMask and face shield	n=1 (teacher of the deaf)	n=15	stimuli: Consonant Nucleus Consonant Test, 50 monosyllabic words 9 conditions: 1 baseline, 4 mask x 2 microphone (no microphone, with remote microphone)	NA	NA	NA	NA	NA	NA	NA	Generally, mask + RM was associated with lower error rates, with the exception of the ClearMask + RM. Most pairwise comparisons not significant, but effect sizes varied from small to large (Cohen's d). Only the Cloth & ClearMask+RM associated with statistically significantly worse speech perception than baseline. Highest to lowest error rates: ClearMask + RM > cloth > ClearMask > Face shield > cl…	0	0	0	1	1	NA	method: speaker was 6ft away, listener asked to close eyes. speaker spoke at 60 dB, not measured but speaker was trained
Saeidi et al., 2016	Acoustic + Classification	2016	n=4: motorcycle helmet, a latex rubber mask, surgical mask, scarf	n=8 (4m, 4f) speaker participants are all from the speech corpus. They also used an artificial voice generator that was put on high-density foam to resemble a dummy head. put four different face masks on the dummy head to determine the acoustic properties of the face masks.	NA	stimuli: 1.5 hours for each speaker of both reading and spontaneous speech.	most distortion @ high frequency scarf: attenuation is negligible below 3 kHZ. max value of 2.5 dB occur at 4.1 kHz and 7.6 kHz. attenuation is less than 2dB above 3kHz sm: no effect below 3kHz. at 4.5 kHz, 14 db dip observed after the attenuation stays around 5 dB helmet: increase in radiation between 1 - 2.2 kHz, peaking max 5.2 dB at 1.8 kHz. narrow dip of 20 dB at 4.6 kHz. highly varying atte…	NA	1	0	0	0	0	speech recognition: if template and test segment from different mask --> degradation same mask --> high correct identification rate	0	0	0	0	0	NA
Saigusa et al., 2017	Acoustic	2017	n=3: balaclava; plastic party mask, motorcycle helmet	n=2 (1f, 1m, mean = 22, 20-24)	NA	42 monosyllabic words with /f/, /v/, /th/ in onset or coda position	NA (reported on fricatives)	Fricatives: compared to no mask... (note: pairwise comparisons only reported for intensity) intensity: main effect of face cover for all masks. lower intensity for helmet, balaclava for female speaker for all 3 fricatives. ?higher intensity for helmet for male speaker; different patterns for male/female CoG: main effect of cover for /f/, /theta/. in all mask conditions, overall lower CoG for /f/,…	0	0	0	1	0	NA	NA	NA	NA	NA	NA	NA	NA
Thibodeau et al.2021	Acoustic + Perceptual	2021	n=2: Opaque and transparent mask (transparent: custom made double-layered cotton + vinyl window; opaque: same mask with a layer of cotton cloth to cover the vinyl window)	n=1: (1f) Kemar mask + mouth simulator	n= 154 (audiovisual condition) (11m, 143f; mean = 43, 16 - 64) n= 29 (auditory only condition) ( 3m, 26f, mean = 25, NA)	Hearing in Noise Test (HINT): 7 x 10 sentence lists fixed at -5 dB SNR in multitasker noise; 1 list used as practice	1.09 dB greater overall attenuation for opaque vs transparent mask (compared to no mask). Greatest attenuation at higher frequencies 4-5 kHz: 11.32 dB attenuation for transparent, 13.64 dB for opaque	NA	1	0	0	0	0	AV experiment Greater transcription accuracy... transparent > opaque (68.9% vs 58.9%; medium effect size) no mask > transparent, opaque (83.8% vs. 68.9%, 58.9%, large effect size) Greater listener confidence... no mask > transparent, opaque (2.05 vs. 3.31, 4.27) transparent > opaque (3.31 vs. 4.27) Normal hearing > HL-ALD, HL+ALD (no diffs btwn HL groups) large effect sizes for masks and group Le…	1	0	0	0	1	NA	Attenuation not primary outcome measure
Toscano et al., 2021	Acoustic + Perceptual	2021	n=4: N95 respirator, surgical mask, pleated cloth mask, fitted cloth mask.	n=2 (1m, 1f)	n=181: (127m, 73f, mean = 37)	Stimuli: Hearing in Noise Test (HINT): 2 lists x 10 sentences listening condition: 5 mask conditions x 2 speakers x 2 noise levels (+3, +13 dB SNR)	All masks attenuated sounds above 2kHz	NA	1	0	0	0	0	Compared to no mask, overall, lower accuracy accuracy for all but surgical mask, and especially at lower SNR. Effects of both cloth masks, N95, and especially at lower SNR (mask x noise interaction for all 3) No effect or interactions for surgical mask High SNR: very little change in accuracy (No mask = 94.3%, SM = 93.5%, N95 = 93.1%, cloth-pleated = 91.8%, cloth-fitted = 88.8%); Low SNR: larger …	0	1	0	0	0	NA	NA
Truong et al., 2021	Perceptual	2021	n=1: 2-layered fabric mask	n=1 (1f, mean =22, german)	n=32: (28f 4m, 20-37, mean = 23.8, german)	48 low predictability German sentences, presented with video of speaker.	NA	NA	NA	NA	NA	NA	NA	% keywords recalled with mask was lower than without mask. no significant interaction	1	0	0	0	0	NA	cued recall (different from speech intelligibility)
Vos et al., 2021	Acoustic + Perceptual	2021	n=2: N95, N95 + face shield two other transparent mask used for acoustic analysis (Communicator(TM) transparent mask & ClearMask(TM))	n=1: (1f)	n=23 (14f, 9m, mean = 57, 17-84) all listeners were cochlear implant users with device use ranging from 6 months to 16 years	stimuli: AzBio sentences presented in auditory-only at 60 dB SPL two other transparent mask used for acoustic analysis analysis	Little to no attenuation at lower frequencies attenuation across all mask conditions at higher frequencies, most for N95+shield 5kHz attenuation: N95: 4.3 dB N95 + shield: 17.3 dB Communicator(TM) transparent mask: 8.4 dB ClearMask(TM): 10.9 dB	NA	1	0	0	0	0	No significant difference between no mask, N95 Lower accuracy for N95 + shield vs N95 and no mask No mask: 90% N95: 91% N95 + SHIELD: 64%	0	0	1	1	0	NA	cochlear implant users
Wittum et al., 2013	Perceptual	2013	n=2: mask, mask + shield	n= 2 (1m, 1f: age NA)	n= 6 (age range = 18-38)	Stimuli:Speech Perception in Noise test mixed in multitalker babble (+4 dB HL SNR; speech: 64 dB HL, noise: 60 dB HL)	NA	NA	NA	NA	NA	NA	NA	from greatest to least accuracy (% correct): no mask, masked, mask + shield	0	0	0	1	0	across all mask conditions, greater accuracy in: - female vs. male talkers - high context vs. low context sentences	no additional details about mask type was included preliminary data
Wolfe et al., 2020	Acoustic	2020	n=4: surgical, n95, cloth, face shield Mention modified face shields and clear face masks but do not test directly	The audio signal (white noise) was presented from a loudspeaker	NA	4 mask conditions	Very little attenuation from surgical mask; N95 and cloth mask attenuate 2-3 dB from 4kHz - 8 kHz; plastic face shield attenuates 3-6 dB from 4kHz - 8 kHz	NA	1	0	0	0	0	NA	NA	NA	NA	NA	NA	NA	Results are not from controlled experiment
Goldin et al. 2020	Acoustic	2020	n=2: simple mask, n95 mask 1, n95 mask 2	white noise played through a GRAS head and torso simulator	NA	4 mask conditions (no mask, simple medical mask, 2 n95 masks)	masks act as low pass filter. attenuating frequencies from 2-7 kHz. simple mask attenuated 3-4 dB and the n95 masks attenuated close to 12 dB	NA	1	0	0	0	0	NA	NA	NA	NA	NA	NA	NA	NA
Thomas et al., 2011	Perceptual	2011	n=7: surgical mask, n95 masks (6 different kinds)	n= 1 (a HEMS pilot)	n= 3: (an experienced flight nurse, a non medically trained layperson and an experienced dispatcher (selected as control))	2 conditions: aircraft engine on and aircraft engine off the pilot sat in the pilot seat with his helmet on and recited preselected randomly arranged aviation terms (e.g. helipad) while rotating between face mask conditions the flight nurse, layperson sat in the helicopter wearing helmets with built in headphones and they recorded each word they heard the pilot say over the radio. the dispatcher …	NA	NA	NA	NA	NA	NA	NA	engine turned on there was an increase of noise from average of 71.1 dB to 92.3 dB. surgical mask and two N95 respirators (3M-1860, Safe Life Cop-150) maintained 100% accuracy. results of other N95 masks: 3M- 8511 and Kimberly-Clark PFR95 (98%), Inoyel-3212 (97%), and 3M-1870 (93%	0	1	0	0	0	while engine was off, all words were accurately recorded regardless of face mask conditions. layperson experienced highest frequency of reception eorrs.	NA
